# Supplementary material for: Antileishmanial Activity of Cinnamic Acid Derivatives against Leishmania infantum
Source: Molecules. 2023 Mar 21;28(6):2844. doi: 10.3390/molecules28062844 (PMC10053546; doi:10.3390/molecules28062844)
Supplement: Supplementary file 1 [file molecules-28-02844-s001.zip]

Archive with 1 entries (1 files):
- molecules-2267907-supplementary.pdf
